# Supplementary material for: Google Goes Cancer: Improving Outcome Prediction for Cancer Patients by Network-Based Ranking of Marker Genes
Source: PLoS Comput Biol. 2012 May 17;8(5):e1002511. doi: 10.1371/journal.pcbi.1002511 (PMC3355064; doi:10.1371/journal.pcbi.1002511)
Supplement: Table S4 — Accuracies and standard errors for Monte Carlo cross-validations. These numbers are the basis for the plots shown in Figure 2 and Figure S5. (XLS) [file pcbi.1002511.s010.xls]

## Sheet: TableS4
Training set size	15	16	17	18	19	20	21	22	23	24	25	26	27	28
Ranking method	Accuracies
Pearson correlation	0.55227	0.56471	0.56677	0.58625	0.59173	0.6082	0.61667	0.62613	0.64843	0.65867	0.6592	0.6945	0.69033	0.7055
Spearman correlation	0.53913	0.54571	0.54738	0.5535	0.56191	0.5741	0.57233	0.57812	0.59414	0.612	0.6156	0.65525	0.65667	0.6895
Fold change	0.47167	0.47214	0.47015	0.46325	0.46645	0.4627	0.46267	0.45163	0.45143	0.44383	0.4336	0.4375	0.43667	0.3945
t-test	0.5332	0.54743	0.54746	0.54875	0.56273	0.56	0.56422	0.57375	0.58457	0.58433	0.5964	0.6125	0.60667	0.65
Random	0.52993	0.54514	0.53177	0.55375	0.54645	0.5606	0.55256	0.561	0.56271	0.55333	0.5508	0.58475	0.54533	0.5725
NetRank	0.6174	0.62629	0.62623	0.63525	0.63057	0.646	0.64602	0.65112	0.66242	0.68634	0.6738	0.70225	0.69468	0.723
Direct neighbor	0.5538	0.567	0.57047	0.58733	0.5942	0.6102	0.61713	0.62813	0.64956	0.661	0.6622	0.69525	0.69867	0.7055
Constant c	0.61713	0.63537	0.6337	0.63817	0.63239	0.6434	0.63758	0.64138	0.63585	0.6515	0.6424	0.6435	0.63868	0.6305
Ranking method	Standard errors
Pearson correlation	0.00374	0.00393	0.00411	0.00408	0.00443	0.00454	0.00489	0.00523	0.00569	0.00603	0.00664	0.00732	0.0084	0.00973
Spearman correlation	0.0037	0.00382	0.00402	0.00414	0.00432	0.00471	0.00477	0.00518	0.00563	0.00584	0.00651	0.00752	0.00867	0.01024
Fold change	0.00335	0.00335	0.00345	0.00373	0.00373	0.0042	0.00432	0.00459	0.00477	0.00532	0.00606	0.00682	0.00803	0.01038
t-test	0.00378	0.00394	0.00405	0.00419	0.00436	0.00472	0.00495	0.00565	0.00602	0.00606	0.00716	0.00799	0.00919	0.01096
Random	0.00361	0.00403	0.0039	0.00403	0.0043	0.00458	0.00491	0.00508	0.00566	0.00583	0.00653	0.00715	0.00856	0.01082
NetRank	0.00336	0.00342	0.00375	0.00384	0.00407	0.00425	0.00464	0.0048	0.00527	0.00556	0.00632	0.00677	0.00809	0.00989
Direct neighbor	0.00378	0.00389	0.00413	0.00408	0.00448	0.00456	0.00492	0.00525	0.00573	0.00604	0.00654	0.00733	0.0082	0.00973
Constant c	0.00302	0.00317	0.0031	0.00333	0.00352	0.0038	0.00421	0.00442	0.00498	0.00558	0.00615	0.00671	0.00805	0.01041
